# Supplementary material for: The influence of superstitions and emotions on villagers’ attitudes towards striped hyena in southwestern Iran
Source: PLoS One. 2023 Aug 8;18(8):e0285546. doi: 10.1371/journal.pone.0285546 (PMC10409376; doi:10.1371/journal.pone.0285546)
Supplement: S1 Data — (XLSX) [file pone.0285546.s003.xlsx]

## Sheet: Sheet1
Locals' socio-economic background											Conflicts with carnivores																									Knowledge of local people towards hyenas								Superstitious attitudes
			Source of livelihood								Have you ever had conflict with hyenas	Do the hyenas have damaged your animals?												In what season do most hyena damages happen?				What other large carnivores are you in conflict with? And What problems have each of them caused?	What do you do to avoid damages by carnivores?					Have you reported any problem with the hyena to the DoE?	if not_why not?	Hyenas use natural holes and caves as nests.	Hyenas are more active at night.	Hyenas escape and hide when they encounter humans	Hyenas collect bones and some objects	Hyenas are usually seen solitary or in groups of less than four.	Hyenas are useful to human beings.	Hyenas clean the environment	Hyenas can be seen in most parts of Iran.	Some parts of the hyena's body are used to treat diseases.	Some parts of the hyena's body bring good luck	Some organs of the hyena increase sustenance.	The hyena is one of the most aggressive and cannibalistic predators.	The use of female hyenas (genitals) is effective in treating infertility.	Hyena hair reduces headache.
												Number of livestock						Number of predated livestock by hyena in the last 5 years
Gender	Age	Education	Farmer	Gardener	Beekeeper	Stochman	Fisherman	Staff	Handicraft	Other sources of income		Sheep	Goat	Cow	Buffalo	Donkey	Horse	Sheep	Goat	Cow	Buffalo	Donkey	Horse	Spring	Summer	Fall	Winter		encounter	prevention	fence	Has a carnivore ever managed to break into your animal pen?	What material is that sheep pen made of?
0	65	1	1	0	0	1	0	0	0	0	1	15	10	0	0	0	0	6	0	0	0	0	0	0	1	0	0	no one	1	1	0	1	0	0	The environment does not handle or damage	4	5	2	4	3	2	3	3	5	4	4	4	4	3
0	61	1	1	0	0	0	0	0	0	1	1	0	0	0	0	0	0	0	0	0	0	0	0	0	0	0	0	boar damage to agricultural products/fox Stealing the chicken and the cock	1	3,5	1	0	wire fenece	0	No problem	4	5	4	4	4	3	3	4	4	4	5	3	3	3
0	40	2	0	0	0	1	0	0	0	1	1	30	20	5	0	0	0	3	0	0	0	0	0	0	1	0	0	hyena and wolf attack on livestock/jackal and fox stealing the chicken and the cock	1	1,5	1	0	cement block	0	The environment does not handle or damage	5	5	3	4	3	3	3	4	2	2	1	5	2	2
0	37	3	0	0	0	0	0	1	0	1	1	0	0	0	0	0	0	0	0	0	0	0	0	0	0	0	0	no one	0	8	0	1	0	0	No problem	5	5	4	5	5	3	4	4	3	3	4	2	3	3
1	50	1	1	0	0	0	0	0	1	0	1	0	0	0	0	0	0	0	0	0	0	0	0	0	0	0	0	boar damage to agricultural products	0	8	0	1	0	0	No problem	4	5	3	4	4	3	3	4	4	4	5	3	4	3
0	41	2	0	0	0	0	1	0	0	1	1	0	0	0	0	0	0	0	0	0	0	0	0	0	0	0	0	wolf attack on livestock	0	8	1	0	cement block	0	No problem	4	4	3	4	4	1	2	3	3	3	3	5	3	3
0	50	1	0	0	0	0	0	0	0	1	1	0	0	0	0	0	0	0	0	0	0	0	0	0	0	0	0	no one	1	8	0	1	0	0	No problem	5	5	4	4	3	2	3	3	2	2	2	4	2	2
0	39	2	1	0	0	0	0	0	0	1	1	0	0	0	0	0	0	0	0	0	0	0	0	0	0	0	0	boar damage to agricultural products	0	8	0	1	0	0	No problem	5	5	1	4	3	1	3	3	1	1	1	5	1	1
1	53	2	1	0	0	0	0	0	1	0	1	0	0	0	0	0	0	0	0	0	0	0	0	0	0	0	0	porcupine damage to agricultural products	0	8	0	1	0	0	No problem	4	5	5	4	4	4	4	4	4	4	5	2	5	4
0	67	1	0	0	0	1	0	0	0	0	1	0	20	4	0	2	1	0	0	0	0	0	0	0	0	0	0	wolf and fox and jackal attack on livestock and poultry	1	1,5,7	1	0	cement block	0	No problem	4	5	3	4	4	3	3	3	4	4	4	2	4	4
0	49	2	1	0	0	0	0	1	0	0	1	0	0	0	0	0	0	0	0	0	0	0	0	0	0	0	0	no one	0	8	0	1	0	0	No problem	4	5	3	4	3	3	3	3	1	1	1	2	1	1
0	43	2	0	0	0	0	0	1	0	1	1	0	0	0	0	0	0	0	0	0	0	0	0	0	0	0	0	no one	0	8	0	1	0	0	No problem	4	5	2	4	3	2	3	3	3	3	3	4	3	3
0	39	2	1	0	0	1	0	0	0	0	1	10	15	1	0	0	0	3	0	0	0	0	0	0	1	0	0	wolf attack on livestock/jackal and fox Stealing the chicken and the cock and boar damage to agricultural products	1	1,3,5,6	1	0	cement block	1	We reported	5	5	2	5	3	2	3	4	1	1	1	5	1	1
0	29	3	1	0	0	0	0	0	0	1	1	0	0	0	0	0	0	0	0	0	0	0	0	0	0	0	0	boar damage to agricultural products	1	7	0	1	0	0	No problem	5	5	4	4	3	4	4	4	1	1	1	1	1	1
0	48	2	0	0	0	1	0	0	0	0	1	40	25	3	0	0	0	4	0	0	0	0	0	0	1	0	0	wolf attack on livestock	1	1	1	0	wire fenece	0	No problem	4	5	3	4	3	3	3	3	3	3	3	3	3	3
0	56	2	0	0	0	0	0	0	0	1	1	0	0	0	0	0	0	0	0	0	0	0	0	0	0	0	0	fox stealing the chicken and the cock	0	8	0	1	0	0	No problem	4	5	3	5	3	3	3	4	4	4	4	3	4	3
0	58	1	0	0	0	0	0	0	0	1	1	0	0	0	0	0	0	0	0	0	0	0	0	0	0	0	0	jackal and fox stealing the chicken and the cock	0	8	1	0	wire fenece	0	No problem	4	5	3	3	2	2	1	3	4	5	5	4	4	3
0	44	2	0	0	0	0	0	1	0	0	1	0	0	0	0	0	0	0	0	0	0	0	0	0	0	0	0	fox stealing the chicken and the cock	0	8	0	1	0	0	No problem	4	5	2	3	4	2	2	4	4	3	3	4	3	3
1	45	2	0	0	0	0	0	0	1	0	1	0	0	0	0	0	0	0	0	0	0	0	0	0	0	0	0	jackal and fox stealing the chicken and the cock	0	8	1	0	wire fenece	0	No problem	3	4	4	4	4	4	4	4	4	5	5	2	4	3
0	65	1	1	0	0	0	0	0	0	0	1	0	0	0	0	0	0	0	0	0	0	0	0	0	0	0	0	fox stealing the chicken and the cock/boar damage to agricultural products	0	8	0	1	0	0	No problem	4	4	2	4	4	3	3	4	5	5	5	5	5	5
0	67	1	0	0	0	0	0	0	0	1	1	0	0	0	0	0	0	0	0	0	0	0	0	0	0	0	0	jackal stealing the chicken and the cock	0	8	1	0	wire fenece	0	No problem	5	5	2	4	5	2	2	3	5	5	5	5	5	4
0	46	2	1	0	0	0	0	0	0	1	0	0	0	0	0	0	0	0	0	0	0	0	0	0	0	0	0	no one	0	8	0	1	0	0	No problem	4	5	4	3	4	3	3	3	1	1	1	1	1	1
1	40	1	0	0	0	0	0	0	1	0	1	0	0	0	0	0	0	0	0	0	0	0	0	0	0	0	0	fox stealing the chicken and the cock	0	8	0	1	0	0	No problem	4	5	3	3	4	3	3	4	5	4	5	3	5	4
0	42	2	1	0	0	0	0	0	0	0	1	0	0	0	0	0	0	0	0	0	0	0	0	0	0	0	0	boar damage to agricultural products	0	8	0	1	0	0	No problem	3	4	2	3	3	2	3	4	3	3	3	4	3	3
0	40	2	1	0	0	0	0	0	0	0	1	0	0	0	0	0	0	0	0	0	0	0	0	0	0	0	0	boar and porcupine damage to agricultural products	1	1	1	0	wire fenece	0	No problem	4	4	2	3	4	4	3	4	3	3	3	4	3	3
0	45	2	1	0	0	0	0	0	0	0	1	0	0	0	0	0	0	0	0	0	0	0	0	0	0	0	0	porcupine damage to agricultural products	0	0	0	1	0	0	No problem	4	4	2	3	4	2	3	4	3	3	3	4	3	3
0	39	2	1	0	1	0	0	0	0	1	1	0	0	0	0	0	0	0	0	0	0	0	0	0	0	0	0	wolf attack on livestock/boar and porcupine damage to agricultural products	0	8	0	1	0	0	No problem	4	4	4	3	4	2	3	4	3	3	3	4	3	3
0	54	2	1	1	0	1	0	0	0	1	1	20	10	0	0	0	0	3	0	0	0	0	0	1	0	0	0	hyena and wolf Attack on livestock/boar damage to agricultural products	1	3	1	0	cement block	0	The environment does not handle or damage	5	5	4	4	4	3	3	4	4	5	5	4	5	4
0	49	2	1	0	0	0	0	0	0	1	1	0	0	0	0	0	0	0	0	0	0	0	0	0	0	0	0	no one	1	2	0	1	0	0	No problem	5	5	4	4	4	4	4	4	2	2	2	2	2	2
1	49	1	0	0	0	0	0	0	1	1	1	0	0	0	0	0	0	0	0	0	0	0	0	0	0	0	0	fox stealing the chicken and the cock	0	8	0	1	0	0	No problem	4	5	4	5	4	4	4	4	5	5	5	3	4	3
0	42	1	0	0	0	1	0	0	0	0	1	45	35	0	0	0	0	0	4	0	0	0	0	0	1	0	0	wolf and fox and jackal attack on livestock and poultry	1	1,5	1	0	wire fenece	0	The environment does not handle or damage	5	5	5	5	5	4	4	4	1	1	1	1	1	1
0	36	3	1	0	0	0	0	0	0	1	1	0	0	0	0	0	0	0	0	0	0	0	0	0	0	0	0	fox and jackal attack on livestock/porcupine damage to agricultural products	0	8	0	1	0	0	No problem	4	4	3	4	4	3	3	4	3	4	5	3	4	3
0	55	2	1	0	0	0	0	0	0	0	1	0	0	0	0	0	0	0	0	0	0	0	0	0	0	0	0	boar and porcupine damage to agricultural products	1	3	1	0	wire fenece	0	No problem	4	5	2	4	3	2	3	3	3	4	4	4	4	3
0	38	2	1	0	1	0	0	0	0	1	1	0	0	0	0	0	0	0	0	0	0	0	0	0	0	0	0	boar damage to agricultural products	1	7	0	1	0	0	No problem	5	5	4	4	4	5	5	4	5	5	5	5	5	5
0	47	2	1	1	0	0	0	0	0	0	1	0	0	0	0	0	0	0	0	0	0	0	0	0	0	0	0	boar and porcupine damage to agricultural products/dog harassment for the family	0	8	0	1	0	0	No problem	4	4	3	4	4	3	4	5	3	3	3	3	3	3
0	43	2	0	0	0	1	0	0	0	0	1	50	35	3	0	0	0	4	0	0	0	0	0	1	1	0	0	hyena and wolf Attack on livestock	1	1,3,5	1	0	cement block	1	We reported	4	5	4	4	3	3	3	3	2	2	2	2	2	2
0	57	1	0	0	0	1	0	0	0	0	1	40	30	4	0	0	0	5	0	0	0	0	0	0	1	0	0	hyena and wolf Attack on livestock	1	1,4,5	1	0	wire fenece	0	The environment does not handle or damage	4	5	3	4	3	3	3	4	4	4	4	4	4	4
0	38	3	0	0	0	1	0	0	0	0	1	55	40	0	0	0	0	6	2	0	0	0	0	0	1	0	0	wolf Attack on livestock	1	1	1	0	wire fenece	0	The environment does not handle or damage	5	5	4	5	3	4	4	4	2	2	2	2	2	2
0	48	2	0	0	1	0	0	0	1	0	1	0	0	0	0	0	0	0	0	0	0	0	0	0	0	0	0	no one	0	8	0	1	0	0	No problem	5	5	3	4	4	3	3	3	3	3	3	2	3	3
0	49	2	0	0	0	0	0	0	0	1	1	0	0	0	0	0	0	0	0	0	0	0	0	0	0	0	0	fox stealing the chicken and the cock	0	8	1	0	cement block	0	No problem	4	5	4	4	4	4	4	4	4	4	5	3	4	4
0	43	2	1	0	0	0	0	0	0	0	1	0	0	0	0	0	0	0	0	0	0	0	0	0	0	0	0	boar and porcupine damage to agricultural products	0	8	0	1	0	0	No problem	4	5	3	4	4	3	3	3	2	2	2	4	2	2
0	42	2	1	0	0	1	0	0	0	0	1	40	35	5	0	0	3	0	0	0	0	0	0	0	0	0	0	wolf and jackal attack on livestock	1	1,5,6	1	0	cement block	0	No problem	4	5	5	5	5	5	5	4	5	5	5	5	5	5
0	61	1	0	0	0	0	0	0	0	1	1	0	0	0	0	0	0	0	0	0	0	0	0	0	0	0	0	jackal stealing the chicken and the cock	0	8	0	1	0	0	No problem	4	5	5	5	4	5	5	4	2	2	2	2	2	2
1	64	1	0	0	0	0	0	0	1	0	1	0	0	0	0	0	0	0	0	0	0	0	0	0	0	0	0	no one	0	8	0	1	0	0	No problem	5	5	3	4	3	4	2	4	4	5	5	4	5	4
0	54	2	0	0	0	0	1	0	1	1	1	0	0	0	0	0	0	0	0	0	0	0	0	0	0	0	0	fox and jackal stealing the chicken and the cock	0	8	1	0	wire fenece	0	No problem	4	5	3	4	5	3	3	4	4	4	4	4	5	4
0	45	2	0	0	0	0	1	0	0	1	1	0	0	0	0	0	0	0	0	0	0	0	0	0	0	0	0	no one	0	0	0	1	0	0	No problem	5	5	3	4	5	3	3	4	3	2	4	4	3	4
0	48	2	0	0	0	0	0	0	1	0	1	0	0	0	0	0	0	0	0	0	0	0	0	0	0	0	0	no one	0	8	0	1	0	0	No problem	5	5	3	4	3	3	3	3	4	5	5	3	4	4
0	65	1	0	0	0	1	0	0	0	1	1	40	15	0	0	0	0	0	0	0	0	0	0	0	1	0	0	fox stealing the chicken and the cock	1	1,5,6	1	0	cement block	0	The environment has not been very active in the last 10 years	3	5	2	4	3	2	3	4	4	4	5	4	4	4
0	45	2	0	0	0	0	1	0	1	1	1	0	0	0	0	0	0	0	0	0	0	0	0	0	0	0	0	porcupine damage to agricultural products	1	3,4,6	1	0	wire fenece	0	No problem	5	5	4	4	4	2	3	3	4	4	4	2	4	4
0	41	2	0	0	1	0	1	0	0	1	1	0	0	0	0	0	0	0	0	0	0	0	0	0	0	0	0	no one	0	8	1	0	wire fenece	0	No problem	5	5	2	5	5	3	3	5	4	4	5	4	4	4
0	39	2	0	0	0	0	1	0	0	1	1	0	0	0	0	0	0	0	0	0	0	0	0	0	0	0	0	wolf attack on livestock and poultry	0	8	0	1	0	0	No problem	4	5	2	3	3	2	3	4	3	3	3	4	3	3
0	40	2	0	0	0	0	1	0	1	0	1	0	0	0	0	0	0	0	0	0	0	0	0	0	0	0	0	dog adttack yourself	0	8	0	1	0	0	No problem	3	5	3	3	3	3	3	4	4	4	4	3	4	3
0	41	2	1	0	0	0	0	0	0	1	1	0	0	0	0	0	0	0	0	0	0	0	0	0	0	0	0	boar damage to agricultural products	0	8	0	1	0	0	No problem	5	5	2	4	3	2	2	3	4	5	5	1	4	4
0	26	3	0	0	0	0	1	0	0	1	1	0	0	0	0	0	0	0	0	0	0	0	0	0	0	0	0	no one	0	8	0	1	0	0	No problem	4	5	4	4	4	4	4	4	1	1	1	1	1	1
0	62	1	1	0	0	0	0	0	0	0	1	0	0	0	0	0	0	0	0	0	0	0	0	0	0	0	0	boar and porcupine damage to agricultural products	0	8	0	1	0	0	No problem	4	5	3	4	3	3	3	3	4	4	4	3	4	4
0	60	1	0	0	0	1	0	0	0	0	1	45	30	5	0	0	0	0	0	0	0	0	0	1	0	0	0	wolf and jackal attack on livestock and poultry	1	1,5	1	0	cement block	0	The environment does not handle or damage	5	5	2	4	3	2	2	4	5	5	5	5	5	5
1	50	1	0	0	0	0	0	0	1	1	0	0	0	0	0	0	0	0	0	0	0	0	0	0	0	0	0	jackal stealing the chicken and the cock	1	8	1	0	wire fenece	0	No problem	3	5	2	3	4	2	3	3	4	4	5	4	5	3
0	60	2	0	0	0	1	0	0	0	1	1	40	10	3	0	0	0	0	0	0	0	0	0	0	0	0	0	wolf and jackal attack on livestock and poultry	1	8	1	0	wire fenece	0	No problem	4	5	4	4	4	3	4	4	2	3	4	3	4	3
0	57	1	1	0	0	0	0	0	0	1	1	0	0	0	0	0	0	0	0	0	0	0	0	0	0	0	0	boar damage to agricultural products	1	8	0	1	0	0	No problem	4	5	3	4	4	3	4	4	3	4	5	4	3	3
0	47	2	1	0	0	0	0	0	1	1	1	0	0	0	0	0	0	0	0	0	0	0	0	0	0	0	0	boar damage to agricultural products	1	7	1	0	wire fenece	0	No problem	4	5	3	4	4	3	3	4	4	4	4	4	4	3
0	34	3	1	0	0	0	0	0	1	1	1	0	0	0	0	0	0	0	0	0	0	0	0	0	0	0	0	porcupine damage to agricultural products	1	8	1	0	wire fenece	0	No problem	5	5	5	4	4	3	3	4	3	3	3	4	3	3
0	51	2	1	0	0	0	0	0	0	1	1	0	0	0	0	0	0	0	0	0	0	0	0	0	0	0	0	no one	0	8	0	1	0	0	No problem	4	5	2	5	3	1	3	3	5	5	5	5	5	5
0	40	2	1	0	0	0	0	0	0	0	1	0	0	0	0	0	0	0	0	0	0	0	0	0	0	0	0	boar damage to agricultural products	1	6	0	1	0	0	No problem	4	5	2	4	3	2	3	4	3	3	3	4	3	3
1	42	2	0	0	0	0	0	0	1	0	0	0	0	0	0	0	0	0	0	0	0	0	0	0	0	0	0	no one	0	8	0	1	0	0	No problem	4	5	2	3	3	3	3	3	4	5	5	4	5	4
0	45	2	0	0	0	0	0	1	0	1	1	0	0	0	0	0	0	0	0	0	0	0	0	0	0	0	0	no one	1	8	0	1	0	0	No problem	4	5	2	4	3	3	3	4	5	5	5	5	4	4
0	57	1	1	0	0	1	0	0	0	0	1	20	15	0	0	0	0	0	0	0	0	0	0	0	1	0	0	hyena and wolf Attack on livestock/boar damage to agricultural products	1	1,5	1	0	wire fenece	0	The environment does not handle or damage	4	5	5	4	3	4	4	4	4	4	4	3	4	3
1	40	2	0	0	0	0	0	0	1	1	1	0	0	0	0	0	0	0	0	0	0	0	0	0	0	0	0	jackal attack on livestock and poultry	0	8	1	0	wire fenece	0	No problem	4	5	3	4	3	4	4	3	4	4	4	2	4	4
1	54	1	0	0	0	0	0	0	1	0	1	0	0	0	0	0	0	0	0	0	0	0	0	0	0	0	0	no one	0	8	0	1	0	0	No problem	5	5	3	4	3	3	3	4	5	5	5	4	5	5
0	35	2	0	1	1	0	0	0	1	0	1	0	0	0	0	0	0	0	0	0	0	0	0	0	0	0	0	no one	0	8	0	1	0	0	No problem	4	5	3	4	3	3	3	3	2	2	2	3	2	2
1	53	2	1	0	0	0	0	0	1	1	0	0	0	0	0	0	0	0	0	0	0	0	0	0	0	0	0	boar and porcupine damage to agricultural products	0	8	0	1	0	0	No problem	4	3	4	4	3	3	3	3	4	4	4	3	4	4
0	57	1	1	0	0	1	0	0	0	0	0	30	20	0	0	0	0	0	0	0	0	0	0	0	0	0	0	porcupine damage to agricultural products	0	8	1	0	cement block	0	No problem	3	5	3	3	5	3	3	3	1	1	1	1	1	1
0	64	1	1	0	0	0	0	0	0	1	0	0	0	0	0	0	0	0	0	0	0	0	0	0	0	0	0	no one	0	8	0	1	0	0	No problem	4	5	4	4	5	4	4	3	5	5	5	3	5	3
0	37	3	1	0	0	0	0	0	0	1	0	0	0	0	0	0	0	0	0	0	0	0	0	0	0	0	0	dog attack yourself	0	8	0	1	0	0	No problem	5	5	5	5	5	5	5	5	1	1	1	1	1	1
0	59	1	1	0	0	0	0	0	0	0	1	0	0	0	0	0	0	0	0	0	0	0	0	0	0	0	0	porcupine damage to agricultural products	0	8	1	0	cement block	0	No problem	5	5	5	5	5	5	5	5	1	1	5	1	2	2
1	57	2	0	0	0	0	0	0	1	0	0	0	0	0	0	0	0	0	0	0	0	0	0	0	0	0	0	fox stealing the chicken and the cock	0	8	1	0	wire fenece	0	No problem	4	4	4	3	4	3	3	3	4	4	4	3	4	4
1	67	1	0	0	0	0	0	0	1	0	0	0	0	0	0	0	0	0	0	0	0	0	0	0	0	0	0	no one	0	8	0	1	0	0	No problem	3	5	3	3	3	3	3	3	5	5	5	3	5	5
0	53	2	1	0	0	0	0	0	0	0	0	0	0	0	0	0	0	0	0	0	0	0	0	0	0	0	0	boar damage to agricultural products/dog and cat stealing the chicken and the cock	0	8	1	0	wire fenece	0	No problem	4	5	3	3	4	2	2	3	4	4	4	3	4	3
0	55	2	1	0	0	0	0	0	0	1	0	0	0	0	0	0	0	0	0	0	0	0	0	0	0	0	0	porcupine damage to agricultural products	0	8	0	1	0	0	No problem	2	5	4	4	3	4	5	3	1	1	1	1	1	1
0	64	1	1	0	0	0	0	0	0	1	0	0	0	0	0	0	0	0	0	0	0	0	0	0	0	0	0	wolf attack on livestock and poultry/boar damage to agricultural products	1	7	1	0	wire fenece	0	We didn't report	4	5	3	3	4	3	3	4	4	4	4	3	4	3
0	68	1	1	0	0	0	0	0	0	0	1	0	0	0	0	0	0	0	0	0	0	0	0	0	0	0	0	fox stealing the chicken and the cock/boar and porcupine damage to agricultural products	1	3	1	0	wire fenece	0	The environment does not handle or damage	5	5	2	3	5	2	2	4	5	5	5	4	5	4
0	51	2	0	0	0	1	0	0	0	0	0	45	35	10	0	0	0	0	0	0	0	0	0	1	1	0	0	hyena and wolf Attack on livestock	1	3,5	1	0	cement block	0	The environment does not handle or damage	4	5	2	3	3	2	3	3	2	4	5	4	5	2
0	65	1	1	0	0	0	0	0	0	1	0	0	0	0	0	0	0	0	0	0	0	0	0	0	0	0	0	boar damage to agricultural products	0	8	0	1	0	0	No problem	4	5	4	3	4	4	4	4	3	3	3	3	3	3
0	47	2	0	0	0	1	0	0	0	0	0	35	20	0	0	0	0	0	0	0	0	0	0	0	0	0	0	wolf attack on livestock	0	8	1	0	cement block	0	The environment does not handle or damage	4	5	4	3	4	5	4	4	2	2	2	2	2	2
0	45	2	0	0	0	0	0	1	0	1	0	0	0	0	0	0	0	0	0	0	0	0	0	0	0	0	0	fox stealing the chicken and the cock	0	8	1	0	wire fenece	0	No problem	4	5	4	4	3	3	3	5	2	2	4	2	4	2
0	60	1	1	0	0	0	0	0	1	0	0	0	0	0	0	0	0	0	0	0	0	0	0	0	0	0	0	fox stealing the chicken and the cock/boar and porcupine damage to agricultural products	0	8	1	0	cement block	0	No problem	5	5	3	4	3	3	3	3	3	4	5	2	5	3
1	62	1	0	0	0	0	0	0	1	0	8	0	0	0	0	0	0	0	0	0	0	0	0	0	0	0	0	wild cat stealing the chicken and the cock	0	8	0	1	0	0	No problem	4	4	2	2	3	2	1	4	4	5	5	3	5	4
0	59	2	1	0	0	0	0	0	0	0	1	0	0	0	0	0	0	0	0	0	0	0	0	0	0	0	0	porcupine damage to agricultural products	0	8	1	0	wire fenece	0	No problem	4	5	4	4	4	4	4	4	4	4	4	1	4	2
0	39	3	0	0	0	1	0	0	0	0	1	20	20	0	0	0	0	2	0	0	0	0	0	0	1	0	0	hyena and wolf Attack on livestock	1	1	1	0	cement block	0	The environment does not handle or damage	5	5	3	3	4	3	3	3	3	5	5	4	5	2
0	42	2	1	0	0	1	0	0	0	0	0	30	20	0	0	0	0	0	0	0	0	0	0	0	0	0	0	wolf attack on livestock	0	8	1	0	cement block	0	No problem	4	5	4	4	4	4	4	3	3	3	3	3	3	3
0	46	2	1	0	1	0	0	0	0	0	0	0	0	0	0	0	0	0	0	0	0	0	0	0	0	0	0	porcupine damage to agricultural products	0	8	1	0	wire fenece	0	No problem	5	5	5	5	5	5	5	4	2	2	2	2	4	2
0	61	1	1	0	0	0	0	0	0	0	0	0	0	0	0	0	0	0	0	0	0	0	0	0	0	0	0	boar and wolf attack on livestock	0	8	1	0	wire fenece	0	No problem	4	5	5	4	4	5	5	5	4	4	5	2	5	2
1	68	1	0	0	0	0	0	0	1	0	1	0	0	0	0	0	0	0	0	0	0	0	0	0	0	0	0	no one	0	8	0	1	0	0	No problem	5	5	4	4	5	3	3	3	4	5	5	2	5	3
0	52	2	0	0	0	1	0	0	0	0	1	60	0	10	0	0	0	6	0	0	0	0	0	0	1	0	0	jackal stealing the chicken and the cock	1	5	1	0	cement block	0	The environment does not handle or damage	5	5	3	4	4	2	3	5	4	4	4	4	5	3
0	45	2	1	0	1	0	0	0	0	0	0	0	0	0	0	0	0	0	0	0	0	0	0	0	0	0	0	wolf attack on livestock	0	8	1	0	cement block	0	No problem	4	4	4	4	4	4	4	4	1	1	1	1	1	1
0	38	3	0	0	0	1	0	0	0	0	0	30	20	4	0	0	2	0	0	0	0	0	0	0	0	0	0	no one	0	8	0	1	0	0	No problem	3	5	3	3	3	3	3	3	1	1	1	1	1	1
0	48	2	1	0	0	1	0	0	0	0	1	50	10	0	0	0	0	0	0	0	0	0	0	1	1	0	0	wolf and fox and jackal attack on livestock and poultry/boar damage to agricultural products	1	1,5	1	0	cement block	1	We reported	4	5	4	3	4	4	4	4	3	4	5	2	3	3
0	47	2	0	0	0	1	0	0	0	0	0	60	30	5	0	0	0	0	0	0	0	0	0	1	0	0	0	wolf and dog and jackal attack on livestock and poultry	1	3,4,5	1	0	cement block	0	We didn't report	4	5	4	4	4	4	4	4	4	4	5	2	4	3
0	38	3	1	0	0	0	0	0	0	1	1	0	0	0	0	0	0	0	0	0	0	0	0	0	0	0	0	boar damage to agricultural products	0	8	0	1	0	0	No problem	4	5	3	3	3	3	3	3	2	1	1	2	2	2
0	59	1	1	0	0	0	0	0	0	0	1	0	0	0	0	0	0	0	0	0	0	0	0	0	0	0	0	fox stealing the chicken and the cock	0	8	1	0	wire fenece	0	No problem	4	5	3	3	4	3	3	3	4	4	4	4	4	3
0	53	2	1	0	1	0	0	0	0	0	1	0	0	0	0	0	0	0	0	0	0	0	0	0	0	0	0	no one	0	8	1	0	wire fenece	0	No problem	4	5	3	3	3	3	3	3	3	3	3	1	3	3
1	52	1	0	0	0	0	0	0	1	0	0	0	0	0	0	0	0	0	0	0	0	0	0	0	0	0	0	fox stealing the chicken and the cock	0	8	0	1	0	0	No problem	3	5	3	3	4	3	3	3	5	5	5	4	5	3
0	53	2	1	0	0	1	0	0	0	0	0	50	0	2	0	0	0	2	0	0	0	0	0	1	0	0	0	wolf and jackal attack on livestock and poultry	1	5,6	1	0	cement block	1	We reported	5	5	2	3	5	3	3	3	1	1	1	1	1	1
0	48	2	0	0	0	1	0	0	0	0	0	55	40	0	0	0	0	3	2	0	0	0	0	1	0	0	0	wolf attack on livestock and poultry	1	1,5	1	0	cement block	1	No problem	3	4	4	3	4	3	3	5	4	4	5	3	5	3
0	45	3	0	0	0	0	0	1	0	0	0	0	0	0	0	0	0	0	0	0	0	0	0	0	0	0	0	jackal stealing the chicken and the cock/dog attack yourself	0	8	1	0	wire fenece	0	No problem	4	5	3	3	4	3	3	3	2	2	2	2	2	2
0	50	2	0	0	0	1	0	0	0	0	0	50	30	10	0	0	0	0	0	0	0	0	0	1	0	0	0	hyena and wolf attack on livestock	1	1,5	1	0	0	0	The environment does not handle or damage	5	5	4	4	5	4	2	4	4	4	5	3	5	3
0	65	1	1	0	0	0	0	0	0	0	0	0	0	0	0	0	0	0	0	0	0	0	0	0	0	0	0	porcupine damage to agricultural products	1	3	1	0	wire fenece	0	No problem	4	5	4	3	4	4	4	5	4	3	5	2	3	3
0	44	2	0	0	0	1	0	0	0	0	0	50	50	0	0	0	0	0	0	0	0	0	0	1	0	0	0	leopard and jackal and hyena and wolf Attack on livestock	1	1,3	1	0	cement block	0	The environment has not been very active in the last 10 years	5	5	2	3	4	2	2	5	4	5	5	4	5	4
0	29	3	0	0	0	1	0	0	0	0	0	64	40	3	0	0	0	4	2	0	0	0	0	1	0	0	0	hyena andjackal Attack on livestock	1	1,5	1	0	cement block	1	We reported	4	4	2	4	4	2	2	5	1	1	1	1	1	1
0	53	2	1	0	0	0	0	0	0	1	0	0	0	0	0	0	0	0	0	0	0	0	0	0	0	0	0	boar damage to agricultural products	0	8	0	1	0	0	No problem	3	5	3	3	3	3	3	3	3	3	3	3	3	3
0	47	2	0	0	0	1	0	0	0	0	0	40	40	5	0	0	0	0	0	0	0	0	0	1	0	0	0	hyena and wolf attack on livestock	1	5	1	0	cement block	0	The environment does not handle or damage	4	5	5	3	4	2	3	4	2	2	4	2	4	2
0	42	2	0	0	0	0	0	0	0	1	1	0	0	0	0	0	0	0	0	0	0	0	0	0	0	0	0	jackal stealing the chicken and the cock	0	8	0	1	0	0	No problem	5	5	4	4	4	4	4	4	1	1	1	1	1	1
0	56	2	1	0	0	0	0	0	0	1	0	0	0	0	0	0	0	0	0	0	0	0	0	0	0	0	0	porcupine damage to agricultural products	0	8	1	0	wire fenece	0	No problem	5	5	4	3	4	4	4	5	3	3	4	2	4	3
0	59	1	0	0	0	1	0	0	0	0	0	30	15	0	0	0	0	0	0	0	0	0	0	0	0	0	0	fox stealing the chicken and the cock	0	8	1	0	cement block	0	No problem	4	5	3	3	4	4	4	3	2	2	2	1	4	2
0	57	1	1	0	0	0	0	0	0	1	0	0	0	0	0	0	0	0	0	0	0	0	0	0	0	0	0	no one	0	8	0	1	0	0	No problem	5	5	3	3	4	3	3	3	3	3	3	2	3	3
0	65	1	1	0	0	0	0	0	1	1	0	0	0	0	0	0	0	0	0	0	0	0	0	0	0	0	0	fox stealing the chicken and the cock	0	8	1	0	cement block	0	No problem	4	5	3	2	3	2	2	4	4	5	5	4	5	4
0	49	2	1	0	0	1	0	0	0	0	0	75	45	2	0	0	0	5	2	0	0	0	0	0	1	0	0	leopard and hyena and wolf attack on livestock	1	3,5	1	0	cement block	1	We reported	3	5	3	4	4	3	3	4	3	5	5	2	4	2
0	67	1	1	0	0	0	0	0	0	0	0	0	0	0	0	0	0	0	0	0	0	0	0	0	0	0	0	no one	0	8	0	1	0	0	No problem	5	5	4	4	5	5	5	5	5	5	5	3	5	4
1	42	2	1	0	0	0	0	0	1	0	0	0	0	0	0	0	0	0	0	0	0	0	0	0	0	0	0	fox and jackal and dog stealing the chicken and the cock/porcupine damage to agricultural product	0	8	1	0	wire fenece	0	No problem	4	5	4	4	4	4	4	4	4	5	5	3	5	4
0	27	3	0	0	0	1	0	0	1	0	0	55	35	2	0	0	0	0	0	0	0	0	0	1	0	0	0	wolf attack on livestock	0	8	1	0	cement block	0	The environment has not been very active in the last 10 years	2	5	5	3	4	3	3	3	2	2	2	2	2	2
0	27	3	0	0	0	1	0	0	0	0	0	20	5	3	0	0	0	3	0	0	0	0	0	1	1	0	0	wolf attack on livestock	1	1	1	0	cement block	0	The environment has not been very active in the last 10 years	4	5	4	4	4	2	1	4	3	4	4	2	4	3
0	31	3	1	0	0	0	0	0	0	0	0	0	0	0	0	0	0	0	0	0	0	0	0	0	0	0	0	fox stealing the chicken and the cock/porcupine damage to agricultural product	1	3	1	0	cement block	0	The environment has not been very active in the last 10 years	4	5	3	4	4	3	3	3	4	5	5	1	4	2
0	41	2	0	0	0	1	0	0	0	0	0	50	38	0	0	0	0	0	0	0	0	0	0	1	0	0	0	wolf and jackal attack on livestock	1	1,3,5	1	0	cement block	0	No problem	5	5	3	4	4	3	3	3	2	2	2	2	2	2
0	39	2	1	0	0	0	0	0	0	1	0	0	0	0	0	0	0	0	0	0	0	0	0	0	0	0	0	boar damage to agricultural products	0	8	0	1	0	0	No problem	5	5	5	5	5	5	5	4	1	1	1	1	1	1
0	67	1	1	0	0	0	0	0	0	1	0	0	0	0	0	0	0	0	0	0	0	0	0	0	0	0	0	boar damage to agricultural products	1	3	0	1	0	0	We didn't report	4	5	3	4	3	3	3	4	5	5	5	3	5	4
1	55	2	0	0	0	0	0	0	1	0	0	0	0	0	0	0	0	0	0	0	0	0	0	0	0	0	0	no one	0	8	0	1	0	0	No problem	3	4	2	3	3	2	2	3	4	5	5	4	5	4
0	70	1	1	0	0	1	0	0	0	0	0	45	20	0	0	0	0	0	0	0	0	0	0	1	0	0	0	leopard and hyena and wolf and jackal attack on livestock	1	3	1	0	cement block	0	We didn't report	5	5	3	3	5	3	3	4	5	5	5	4	5	2
0	61	1	0	0	1	0	0	0	0	1	0	0	0	0	0	0	0	0	0	0	0	0	0	0	0	0	0	fox and jackal and dog stealing the chicken and the cock	0	8	1	0	wire fenece	0	No problem	3	4	3	4	4	3	3	3	2	3	3	1	3	3
1	70	1	0	0	0	0	0	0	1	0	0	0	0	0	0	0	0	0	0	0	0	0	0	0	0	0	0	dog attack yourself	0	8	1	0	cement block	0	No problem	3	4	4	3	3	4	4	3	5	5	5	2	5	4
0	59	2	0	0	0	1	0	0	0	0	0	60	40	0	0	0	0	0	0	0	0	0	0	0	0	0	0	jackal stealing the chicken and the cock	1	1,5	1	0	wire fenece	0	No problem	5	5	5	5	5	5	5	4	1	1	1	1	1	1
1	44	2	1	0	0	0	0	0	1	0	0	0	0	0	0	0	0	0	0	0	0	0	0	0	0	0	0	fox stealing the chicken and the cock	0	8	1	0	cement block	0	No problem	4	5	4	4	5	4	4	4	4	4	4	2	4	2
0	58	2	1	0	0	1	0	0	0	1	0	15	15	2	0	0	0	1	2	0	0	0	0	1	0	0	0	wolf and fox attack on livestock and poultry	1	8	1	0	wire fenece	0	No problem	3	5	5	3	5	5	4	4	2	2	2	2	2	2
0	43	3	0	0	0	0	0	1	0	1	0	0	0	0	0	0	0	0	0	0	0	0	0	0	0	0	0	fox and dog stealing the chicken and the cock	0	8	1	0	cement block	0	No problem	3	4	4	5	5	4	4	4	1	1	1	1	1	1
0	49	2	0	0	0	0	0	0	0	1	0	0	0	0	0	0	0	0	0	0	0	0	0	0	0	0	0	no one	0	8	0	1	0	0	No problem	3	5	3	4	4	3	3	3	3	4	5	2	5	2
1	58	1	0	0	0	0	0	0	1	1	0	0	0	0	0	0	0	0	0	0	0	0	0	0	0	0	0	wild cat stealing the chicken and the cock/dog attack yourself	0	8	1	0	wire fenece	0	No problem	3	5	2	3	4	4	4	3	5	5	5	4	5	5
1	60	1	0	0	0	0	0	0	1	0	0	0	0	0	0	0	0	0	0	0	0	0	0	0	0	0	0	dog attack yourself	0	8	1	0	cement block	0	No problem	2	5	2	2	3	4	2	3	4	3	4	4	5	3
0	41	3	0	0	0	0	0	1	0	0	0	0	0	0	0	0	0	0	0	0	0	0	0	0	0	0	0	no one	0	8	0	1	0	0	No problem	3	5	5	5	5	5	5	4	1	1	1	1	1	1
0	56	2	1	0	0	0	0	0	0	0	0	0	0	0	0	0	0	0	0	0	0	0	0	0	0	0	0	boar damage to agricultural products	0	8	1	0	cement block	0	No problem	5	5	5	5	1	1	5	3	5	5	5	3	5	5
0	55	2	0	0	0	0	0	0	0	1	0	0	0	0	0	0	0	0	0	0	0	0	0	0	0	0	0	wild cat stealing the chicken and the cock/dog attack yourself	0	8	1	0	wire fenece	0	No problem	3	5	3	3	5	3	3	3	3	3	3	2	3	3
1	58	1	0	0	0	0	0	0	1	0	0	0	0	0	0	0	0	0	0	0	0	0	0	0	0	0	0	fox stealing the chicken and the cock	0	8	0	1	0	0	No problem	5	5	5	5	5	5	5	5	5	5	5	2	5	2
0	32	3	1	0	0	0	0	0	0	0	0	0	0	0	0	0	0	0	0	0	0	0	0	0	0	0	0	no one	1	8	0	1	0	0	No problem	3	5	5	3	5	4	2	5	1	1	1	1	1	1
1	61	1	0	0	0	0	0	0	1	0	0	0	0	0	0	0	0	0	0	0	0	0	0	0	0	0	0	dog stealing the chicken and the cock	0	8	1	0	wire fenece	0	No problem	3	4	3	3	3	3	3	3	4	5	5	2	4	2
1	51	1	0	0	0	0	0	0	1	0	0	0	0	0	0	0	0	0	0	0	0	0	0	0	0	0	0	no one	0	8	0	1	0	0	No problem	5	5	4	4	3	4	2	3	5	5	5	3	5	4
0	40	2	1	0	0	0	0	0	0	1	0	0	0	0	0	0	0	0	0	0	0	0	0	0	0	0	0	porcupine damage to agricultural products	0	8	1	0	wire fenece	0	No problem	3	5	4	3	4	4	5	5	5	5	5	2	2	2
0	50	2	1	0	0	0	0	0	0	0	0	0	0	0	0	0	0	0	0	0	0	0	0	0	0	0	0	boar damage to agricultural products	0	8	1	0	wire fenece	0	No problem	4	4	4	3	4	3	3	3	1	1	1	2	1	1
0	45	2	1	0	0	0	0	0	0	0	0	0	0	0	0	0	0	0	0	0	0	0	0	0	0	0	0	porcupine damage to agricultural products/fox stealing the chicken and the cock	1	3	1	0	cement block	0	We didn't report	5	5	4	4	5	4	2	5	4	4	4	1	5	3
0	64	1	1	0	0	1	0	0	0	0	0	35	22	0	0	0	0	0	0	0	0	0	0	1	1	0	0	wolf and jackal attack on livestock and poultry	1	1,5	1	0	cement block	1	We reported	4	5	2	2	3	2	2	4	4	5	5	4	5	4
0	66	1	0	0	0	1	0	0	0	0	0	50	30	4	0	0	0	0	0	0	0	0	0	0	1	0	0	wolf and jackal and fox attack on livestock and poultry	1	4,5	1	0	cement block	0	The environment has not been very active in the last 10 years	3	5	3	3	4	3	3	3	2	4	5	2	4	2
0	47	2	1	0	1	0	0	0	0	0	0	0	0	0	0	0	0	0	0	0	0	0	0	0	0	0	0	no one	0	8	0	1	0	0	No problem	4	5	3	3	4	3	3	3	1	1	1	1	1	1
1	51	2	1	0	0	0	0	0	1	0	0	0	0	0	0	0	0	0	0	0	0	0	0	0	0	0	0	porcupine damage to agricultural products/dog attack yourself	0	8	1	0	cement block	0	No problem	3	4	3	3	3	4	4	4	5	4	5	2	5	3
0	56	2	1	0	1	0	0	0	0	0	0	40	20	3	0	0	0	4	3	0	0	0	0	1	0	0	0	hyena attack on livestock and poultry	1	4	1	0	wire fenece	0	We didn't report	3	5	4	3	4	2	3	3	2	2	2	2	2	2
0	48	2	0	0	0	1	0	0	0	0	0	50	40	0	0	0	0	0	0	0	0	0	0	0	0	0	0	fox stealing the chicken and the cock	0	8	1	0	wire fenece	0	No problem	3	5	5	5	3	5	4	5	3	3	3	3	3	3
0	51	2	1	0	0	1	0	0	0	0	0	40	40	0	0	0	0	0	0	0	0	0	0	0	1	0	0	hyena and jackal attack on livestock and poultry	1	5	1	0	cement block	0	No problem	5	5	5	5	5	3	3	4	4	4	4	3	4	4
0	42	2	1	0	0	0	0	0	0	0	0	0	0	0	0	0	0	0	0	0	0	0	0	0	0	0	0	porcupine damage to agricultural products	0	8	1	0	wire fenece	0	No problem	3	5	4	5	4	4	4	3	3	5	5	3	5	3
0	60	1	1	0	0	1	0	0	0	0	0	20	10	0	0	0	0	0	0	0	0	0	0	0	1	0	0	hyena and jackal attack on livestock and poultry	1	5	1	0	cement block	0	We didn't report	4	5	5	5	4	2	2	4	4	4	4	4	3	4
0	49	2	1	0	0	0	0	0	0	0	0	0	0	0	0	0	0	0	0	0	0	0	0	0	0	0	0	no one	1	7	1	0	wire fenece	0	We didn't report	4	4	4	4	4	4	4	3	5	5	5	3	5	3
0	58	1	1	0	0	1	0	0	0	0	0	30	20	0	0	0	0	0	2	0	0	0	0	0	0	1	0	hyena attack on livestock	1	3,5	1	0	wire fenece	1	We didn't report	5	5	5	3	4	3	3	3	3	3	3	2	3	3
0	50	2	0	0	0	1	0	0	0	0	0	45	20	0	0	0	0	0	0	0	0	0	0	0	0	0	1	hyena and wolf attack on livestock and poultry	1	5	1	0	cement block	0	No problem	5	5	3	4	3	3	3	3	2	2	2	2	2	2
1	45	1	0	0	0	0	0	0	1	0	0	0	0	0	0	0	0	0	0	0	0	0	0	0	0	0	0	wild cat stealing the chicken and the cock	0	8	1	0	wire fenece	0	No problem	5	5	5	3	4	4	4	4	5	5	5	2	5	5
0	69	1	0	0	0	0	0	0	0	1	0	0	0	0	0	0	0	0	0	0	0	0	0	0	0	0	0	dog damage to the family	0	8	0	1	0	0	No problem	5	5	5	5	5	5	5	5	5	5	5	1	5	2
1	59	1	0	0	0	0	0	0	1	1	0	0	0	0	0	0	0	0	0	0	0	0	0	0	0	0	0	fox stealing the chicken and the cock	0	8	1	0	wire fenece	0	No problem	5	5	4	4	4	4	4	3	4	5	5	2	5	4
0	72	1	0	0	0	0	0	0	0	1	0	0	0	0	0	0	0	0	0	0	0	0	0	0	0	0	0	jackal attack yourself	0	8	0	1	0	0	No problem	5	5	3	4	4	3	3	3	1	1	1	1	1	1
0	65	1	0	0	0	1	0	0	0	0	0	55	45	3	0	0	1	2	5	0	0	0	0	0	0	1	1	hyena attack on livestock and poultry	1	5	1	0	wire fenece	0	No problem	5	5	3	4	4	3	3	3	5	5	5	4	5	5
0	53	2	0	0	0	1	0	0	0	0	0	35	0	2	0	1	0	2	0	0	0	0	0	1	8	8	8	hyena and jackal attack on livestock and poultry	1	1,5	1	0	wire fenece	1	We didn't report	5	5	4	5	4	3	3	4	4	5	5	1	5	5
0	30	3	1	0	0	1	0	0	0	0	0	50	20	0	0	0	0	0	0	0	0	0	0	0	0	0	0	fox stealing the chicken and the cock	0	8	1	0	wire fenece	0	No problem	4	5	5	5	5	5	5	5	1	1	1	1	1	1
0	49	2	1	0	0	0	0	0	0	0	0	0	0	0	0	0	0	0	0	0	0	0	0	0	0	0	0	porcupine damage to agricultural products	0	8	1	0	cement block	0	No problem	5	5	3	3	3	3	3	3	4	4	3	2	4	3
0	54	2	0	0	0	1	0	0	0	0	0	60	20	0	0	0	0	0	0	0	0	0	0	0	1	0	0	dog damage to the family	0	8	0	1	0	0	We reported	5	5	5	5	5	4	3	4	4	4	4	2	5	5
0	61	1	1	0	0	0	0	0	0	0	0	0	0	0	0	0	0	0	0	0	0	0	0	0	0	0	0	porcupine damage to agricultural products	0	8	1	0	wire fenece	0	No problem	4	5	3	3	3	3	3	4	3	3	3	3	3	3
0	57	1	0	0	0	1	0	0	0	0	0	40	30	0	0	0	0	0	0	0	0	0	0	0	0	0	0	wolf attack on livestock and poultry	0	8	0	1	0	0	No problem	5	5	4	4	4	3	3	3	5	5	5	1	5	5
0	67	1	0	0	0	1	0	0	0	0	0	60	50	0	0	0	0	1	0	0	0	0	0	0	0	0	1	hyena attacking people	1	1,5	1	0	wire fenece	0	The environment does not handle or damage	5	5	5	5	5	3	3	4	5	5	5	1	5	4
0	48	3	0	0	0	0	0	1	0	0	0	0	0	0	0	0	0	0	0	0	0	0	0	0	0	0	0	dog stealing the chicken and the cock	0	8	1	0	wire fenece	0	No problem	4	4	4	4	4	4	4	4	1	1	1	1	1	1
0	58	2	0	0	0	1	0	0	0	0	1	40	30	0	0	0	0	2	0	0	0	0	0	0	1	0	0	wolf attack on livestock and poultry	1	1,3,5	1	0	cement block	0	The environment does not handle or damage	4	5	4	4	4	2	2	3	4	4	5	2	3	2
0	53	2	1	0	0	0	0	0	0	1	0	0	0	0	0	0	0	0	0	0	0	0	0	0	0	0	0	porcupine damage to agricultural products	0	8	1	0	wire fenece	0	No problem	5	5	5	5	5	5	5	5	5	5	5	2	5	5
0	42	3	0	0	0	1	0	0	0	0	0	20	20	2	0	0	0	0	0	0	0	0	0	0	0	0	0	jackal attack on livestock and poultry	0	8	1	0	wire fenece	0	No problem	5	5	3	4	3	3	3	3	2	2	2	2	2	2
0	51	2	0	0	0	1	0	0	0	0	0	70	50	0	0	0	0	3	2	0	0	0	0	1	0	0	0	hyena and fox attack on livestock	1	1,5	1	0	cement block	1	We reported	4	4	4	4	4	3	3	5	3	3	3	1	3	3
0	32	3	0	0	0	0	0	1	0	1	0	0	0	0	0	0	0	0	0	0	0	0	0	0	0	0	0	no one	0	8	0	1	0	0	No problem	5	5	4	3	3	4	4	3	1	1	1	1	1	1
0	43	2	1	0	0	0	0	0	0	0	0	0	0	0	0	0	0	0	0	0	0	0	0	0	0	0	0	porcupine damage to agricultural products	0	8	1	0	wire fenece	0	No problem	5	5	3	5	4	3	3	4	5	5	5	3	5	5
0	27	4	1	0	0	1	0	0	0	0	0	45	45	0	0	0	0	2	0	0	0	0	0	1	0	0	0	hyena and jackal attack on livestock and poultry	1	1,5	1	0	wire fenece	0	We didn't report	5	5	4	4	4	4	4	4	1	1	1	1	1	1
1	59	1	0	0	0	0	0	0	1	0	0	0	0	0	0	0	0	0	0	0	0	0	0	0	0	0	0	no one	0	8	0	1	0	0	No problem	3	5	3	4	3	3	3	3	5	5	5	3	5	5
0	69	1	1	0	0	0	0	0	0	0	0	0	0	0	0	0	0	0	0	0	0	0	0	0	0	0	0	boar damage to agricultural products	0	8	0	1	0	0	No problem	4	5	3	4	4	3	3	5	4	4	4	3	4	3
0	49	2	0	0	0	1	0	0	0	0	0	40	40	6	0	2	0	0	0	0	0	0	0	0	0	1	0	hyena attacking people	1	5	1	0	wire fenece	0	No problem	4	5	5	5	5	5	5	3	3	3	3	3	3	3
0	64	1	1	0	0	0	0	0	0	1	0	0	0	0	0	0	0	0	0	0	0	0	0	0	0	0	0	no one	0	8	0	1	0	0	No problem	5	5	3	3	3	2	2	3	5	5	5	3	5	3
0	35	3	1	0	0	1	0	0	0	0	0	40	35	0	0	0	0	0	0	0	0	0	0	0	0	0	1	hyena and jackal and fox attacking people	1	1,3,5	1	0	wire fenece	0	No problem	5	5	2	3	3	2	2	3	5	5	5	4	5	4
0	39	2	0	0	0	1	0	0	0	0	0	70	40	0	0	0	0	0	0	0	0	0	0	0	0	0	0	wolf attack on livestock	0	8	1	0	wire fenece	0	No problem	5	5	5	5	5	5	5	5	2	2	2	1	2	2
0	52	1	1	0	0	0	0	0	0	1	0	0	0	0	0	0	0	0	0	0	0	0	0	0	0	0	0	porcupine damage to agricultural products	0	8	0	1	0	0	No problem	5	5	3	3	3	3	3	3	3	3	3	2	3	3
0	55	2	0	0	0	1	0	0	0	0	0	60	45	0	0	0	0	0	3	0	0	0	0	1	0	0	0	wolf and hyena attack on livestock and poultry	1	1	1	0	wire fenece	0	We didn't report	5	5	3	4	4	3	3	4	4	5	5	2	5	3
0	42	2	1	0	0	0	0	0	0	0	0	0	0	0	0	0	0	0	0	0	0	0	0	0	0	0	0	porcupine damage to agricultural products	0	8	1	0	wire fenece	0	No problem	5	5	3	3	3	3	3	3	4	4	4	2	5	3
1	72	1	0	0	0	0	0	0	1	0	0	0	0	0	0	0	0	0	0	0	0	0	0	0	0	0	0	no one	0	8	0	1	0	0	No problem	5	5	3	3	3	3	3	4	5	5	5	2	5	2
0	44	2	0	0	0	1	0	0	0	0	0	30	35	0	0	0	0	0	0	0	0	0	0	0	0	0	0	fox stealing the chicken and the cock	0	8	1	0	wire fenece	0	No problem	5	5	4	4	4	4	4	3	3	3	3	3	3	3
0	71	1	0	0	0	1	0	0	0	0	0	80	60	0	0	0	0	0	0	0	0	0	0	0	0	1	0	wolf and hyena and jackal and leopard attack on livestock and poultry	1	1,3,5	1	0	wire fenece	0	The environment does not handle or damage	5	5	4	4	3	4	4	4	5	5	5	1	5	5
0	65	1	0	0	0	1	0	0	0	0	0	60	35	0	0	0	0	0	0	0	0	0	0	0	0	0	0	jackal attack on livestock	0	8	0	1	0	0	No problem	5	5	3	3	4	3	3	3	3	3	3	3	3	3
0	61	1	1	0	0	1	0	0	0	0	0	50	50	0	0	0	0	2	1	0	0	0	0	0	1	0	0	porcupine damage to agricultural products/hyena attack on livestock	1	5	1	0	wire fenece	0	We didn't report	5	5	3	3	3	3	3	3	4	4	4	2	4	3
0	42	2	0	0	0	1	0	0	0	0	0	60	60	0	0	0	0	2	0	0	0	0	0	1	0	0	0	wolf and hyena attack on livestock	1	5	0	1	0	0	We didn't report	3	5	4	4	4	4	4	3	2	2	2	2	2	2
0	53	2	1	0	0	0	0	0	0	0	1	0	0	0	0	0	0	0	0	0	0	0	0	0	0	0	0	no one	0	8	0	1	0	0	No problem	5	5	4	4	4	4	4	5	1	1	1	1	1	1
0	48	2	0	0	0	1	0	0	0	0	0	40	40	2	0	0	0	0	0	0	0	0	0	0	0	0	0	wolf attack on livestock	0	8	1	0	wire fenece	0	No problem	3	5	5	5	5	5	5	5	5	5	5	5	1	5
1	69	1	0	0	0	0	0	0	1	1	0	0	0	0	0	0	0	0	0	0	0	0	0	0	0	0	0	no one	0	8	0	1	0	0	No problem	5	5	3	3	4	3	3	3	5	5	5	2	5	3
0	49	3	0	0	0	0	0	0	0	1	0	0	0	0	0	0	0	0	0	0	0	0	0	0	0	0	0	no one	0	8	0	1	0	0	No problem	5	5	5	5	5	5	5	5	1	1	1	1	1	1
0	57	2	1	0	0	0	0	0	0	1	0	0	0	0	0	0	0	0	0	0	0	0	0	0	0	0	0	no one	0	8	0	1	0	0	No problem	4	5	3	3	3	5	4	5	3	3	3	3	5	3
1	75	1	0	0	0	0	0	0	1	0	0	0	0	0	0	0	0	0	0	0	0	0	0	0	0	0	0	fox stealing the chicken and the cock	0	8	1	0	wire fenece	0	No problem	4	5	4	4	4	4	4	5	5	5	5	2	5	3
0	63	1	0	0	0	1	0	0	0	0	0	30	30	0	0	0	0	0	0	0	0	0	0	1	0	0	0	hyena attack on livestock	1	1,5	1	0	wire fenece	0	We didn't report	5	5	4	4	4	3	3	3	3	3	3	3	4	3
0	47	2	1	0	0	0	0	0	0	0	0	0	0	0	0	0	0	0	0	0	0	0	0	0	0	0	0	dog stealing the chicken and the cock	0	8	1	0	wire fenece	0	No problem	3	5	3	3	4	3	3	3	3	3	3	3	3	3
0	51	2	1	0	0	0	0	0	0	1	0	0	0	0	0	0	0	0	0	0	0	0	0	0	0	0	0	no one	0	8	0	1	0	0	No problem	5	5	3	3	4	3	3	3	4	5	5	3	5	2
0	61	1	0	0	0	0	0	0	0	1	0	0	0	0	0	0	0	0	0	0	0	0	0	0	0	0	0	no one	0	8	0	1	0	0	No problem	5	5	5	5	5	5	5	4	3	5	5	2	5	3
0	57	1	1	0	0	1	0	0	0	0	0	60	30	1	3	0	0	3	0	0	0	0	0	0	0	1	0	hyena and fox attack on livestock	1	1,5	1	0	wire fenece	0	We didn't report	4	5	3	4	4	3	3	4	4	5	4	3	5	2
0	66	1	1	1	0	0	0	0	0	0	0	0	0	0	0	0	0	0	0	0	0	0	0	0	0	0	0	mongoose damage to agricultural products	0	8	0	1	0	0	No problem	5	5	3	3	4	3	3	4	3	3	3	3	3	3
0	59	1	0	0	1	0	0	0	0	1	1	0	0	0	0	0	0	0	0	0	0	0	0	0	0	0	0	fox stealing the chicken and the cock	0	8	1	0	wire fenece	0	No problem	5	5	3	4	4	3	3	4	3	3	5	3	5	3
0	54	2	0	0	0	0	0	0	0	1	0	0	0	0	0	0	0	0	0	0	0	0	0	0	0	0	0	no one	0	8	0	1	0	0	No problem	5	5	4	4	4	4	4	4	1	1	1	1	1	1
0	55	2	0	0	0	1	0	0	0	0	0	40	20	0	0	0	0	0	0	0	0	0	0	0	0	0	0	dog stealing the chicken and the cock	0	8	0	1	0	0	No problem	4	5	4	4	4	4	4	4	3	3	3	3	3	3
0	35	3	0	0	0	0	0	1	0	0	0	0	0	0	0	0	0	0	0	0	0	0	0	0	0	0	0	no one	0	8	0	1	0	0	No problem	5	5	3	4	4	3	3	4	1	1	1	1	1	1
1	47	2	0	0	0	0	0	0	1	1	0	0	0	0	0	0	0	0	0	0	0	0	0	0	0	0	0	no one	0	8	0	1	0	0	No problem	2	5	2	4	4	4	2	5	5	5	5	2	5	2
0	49	2	1	0	0	0	0	0	0	0	0	0	0	0	0	0	0	0	0	0	0	0	0	0	0	0	0	no one	0	8	0	1	0	0	No problem	3	4	3	3	4	3	3	3	3	3	3	3	3	3
0	42	3	0	0	0	0	0	1	0	0	0	0	0	0	0	0	0	0	0	0	0	0	0	0	0	0	0	no one	0	8	0	1	0	0	No problem	5	5	5	5	5	5	5	4	3	3	3	3	3	3
0	56	2	1	0	0	0	0	0	0	1	0	0	0	0	0	0	0	0	0	0	0	0	0	0	0	0	0	no one	0	8	0	1	0	0	No problem	5	5	5	5	5	5	5	3	1	1	4	1	4	1
0	44	3	0	0	0	1	0	0	0	0	0	35	0	1	0	0	0	0	0	0	0	0	0	1	0	0	0	hyena attack on livestock	1	5	0	1	0	0	We didn't report	4	5	5	5	4	4	4	4	1	1	1	1	1	1
0	51	2	1	0	1	0	0	0	0	0	0	0	0	0	0	0	0	0	0	0	0	0	0	0	0	0	0	no one	0	8	0	1	0	0	No problem	4	4	3	4	4	3	3	4	3	3	3	3	3	3
0	65	1	0	0	0	0	0	0	0	1	0	0	0	0	0	0	0	0	0	0	0	0	0	0	0	0	0	no one	0	8	0	1	0	0	No problem	5	5	5	5	5	5	5	3	3	3	5	3	5	3
0	69	2	0	0	0	0	0	0	0	1	0	0	0	0	0	0	0	0	0	0	0	0	0	0	0	0	0	fox stealing the chicken and the cock	0	8	1	0	wire fenece	0	No problem	5	5	5	5	5	5	5	4	4	4	4	3	4	3
1	42	2	1	0	0	0	0	0	0	0	0	0	0	0	0	0	0	0	0	0	0	0	0	0	0	0	0	no one	0	8	0	1	0	0	No problem	3	5	3	3	3	3	3	3	1	1	1	1	1	1
1	60	1	0	0	0	0	0	0	1	0	0	0	0	0	0	0	0	0	0	0	0	0	0	0	0	0	0	jackal stealing the chicken and the cock	0	8	1	0	wire fenece	0	No problem	5	5	4	4	4	4	4	4	5	5	5	1	5	1
0	53	1	0	1	1	0	0	0	0	0	0	0	0	0	0	0	0	0	0	0	0	0	0	0	0	0	0	birds damage to agricultural products and crop products	0	8	0	1	0	0	No problem	4	4	4	4	4	4	4	4	1	1	1	1	1	1
1	47	2	0	0	0	0	0	0	1	0	0	0	0	0	0	0	0	0	0	0	0	0	0	0	0	0	0	no one	0	8	0	1	0	0	No problem	5	5	5	4	4	4	4	4	3	3	3	3	3	3
0	73	1	1	0	0	1	0	0	0	0	0	70	70	0	0	0	0	0	0	0	0	0	0	1	0	0	0	hyena and fox attack on livestock	1	5	1	0	wire fenece	0	We didn't report	5	5	3	3	4	3	3	3	4	4	4	3	4	3
0	67	1	1	0	0	0	0	0	0	0	0	0	0	0	0	0	0	0	0	0	0	0	0	0	0	0	0	no one	0	8	0	1	0	0	No problem	3	4	3	3	3	3	3	3	3	3	3	3	3	3
0	57	1	0	0	0	1	0	0	0	0	0	40	40	1	3	0	0	0	0	0	0	0	0	0	0	0	0	no one	0	8	0	1	0	0	No problem	3	4	3	3	4	3	3	3	1	1	1	1	1	1
0	42	3	0	0	0	1	0	0	0	0	0	60	0	2	0	0	0	0	0	0	0	0	0	0	1	0	0	hyena attack on livestock	1	1,5	1	0	wire fenece	1	We reported	4	4	4	4	4	4	4	2	2	2	2	2	2	2
0	64	1	1	0	0	0	0	0	0	0	0	0	0	0	0	0	0	0	0	0	0	0	0	0	0	0	0	no one	0	8	0	1	0	0	No problem	4	5	3	4	4	3	3	4	3	3	5	2	5	3
0	51	2	0	0	0	1	0	0	0	0	0	10	40	50	0	0	0	2	1	0	0	0	0	0	1	0	0	hyena and jackal attack on livestock	1	5	1	0	wire fenece	0	We didn't report	4	4	4	4	4	4	4	4	4	5	5	2	5	2
0	47	2	1	0	1	0	0	0	0	0	1	0	0	0	0	0	0	0	0	0	0	0	0	0	0	0	0	dog and wild cats stealing the chicken and the cock	0	8	1	0	cement block	0	No problem	4	4	3	3	3	3	3	4	2	2	2	2	2	2
0	39	2	0	0	0	0	0	1	0	0	0	0	0	0	0	0	0	0	0	0	0	0	0	0	0	0	0	no one	0	8	0	1	0	0	No problem	5	5	4	4	4	4	4	4	1	1	1	1	1	1
1	48	2	0	0	0	0	0	0	1	0	0	0	0	0	0	0	0	0	0	0	0	0	0	0	0	0	0	fox stealing the chicken and the cock	0	8	1	0	wire fenece	0	No problem	3	5	4	3	4	4	3	4	2	2	4	2	5	2
0	33	3	1	0	0	0	0	0	0	1	0	0	0	0	0	0	0	0	0	0	0	0	0	0	0	0	0	jackal and fox stealing the chicken and the cock	0	8	1	0	wire fenece	0	No problem	4	4	4	4	4	4	4	4	2	2	2	2	2	2
0	58	2	0	0	0	1	0	0	0	0	0	70	30	0	5	0	0	2	0	0	0	0	0	0	0	0	0	hyena attack on livestock	1	3,5	1	0	wire fenece	0	No problem	5	5	5	5	5	5	5	5	1	1	1	1	1	1
0	56	2	1	0	0	0	0	0	0	0	0	0	0	0	0	0	0	0	0	0	0	0	0	0	0	0	0	porcupine damage to agricultural products	0	8	1	0	wire fenece	0	No problem	3	5	3	3	4	3	3	4	3	3	3	3	3	3
0	65	1	0	0	0	0	0	0	0	1	0	0	0	0	0	0	0	0	0	0	0	0	0	0	0	0	0	no one	0	8	0	1	0	0	No problem	5	5	4	4	4	4	4	4	4	5	5	2	5	3
0	42	2	0	0	0	0	1	0	0	1	1	0	0	0	0	0	0	0	0	0	0	0	0	0	0	0	0	mongoose and jackal attack on fish caught	0	8	0	1	0	0	No problem	5	5	4	4	5	4	4	4	2	2	2	1	2	2
0	55	2	0	0	0	0	0	0	0	1	0	0	0	0	0	0	0	0	0	0	0	0	0	0	0	0	0	no one	0	8	0	1	0	0	No problem	4	5	3	3	3	3	3	3	3	3	3	3	3	3
0	45	2	0	0	0	1	0	0	0	0	0	50	20	0	0	0	0	0	0	0	0	0	0	0	0	0	0	no one	0	8	0	1	0	0	No problem	4	5	3	3	4	3	3	3	2	2	2	2	2	2
0	70	1	1	0	0	0	0	0	0	1	0	0	0	0	0	0	0	0	0	0	0	0	0	0	0	0	0	no one	0	8	0	1	0	0	No problem	5	5	5	5	5	5	5	5	5	5	5	2	5	3
1	52	1	0	0	0	0	0	0	1	0	0	0	0	0	0	0	0	0	0	0	0	0	0	0	0	0	0	no one	0	8	0	1	0	0	No problem	4	4	3	3	3	3	3	4	3	3	3	3	3	3
0	51	2	1	0	0	0	0	0	0	0	0	0	0	0	0	0	0	0	0	0	0	0	0	0	0	0	0	no one	0	8	0	1	0	0	No problem	3	1	3	3	3	3	3	4	1	1	1	1	1	1
1	40	2	0	0	0	0	0	0	1	0	0	0	0	0	0	0	0	0	0	0	0	0	0	0	0	0	0	fox stealing the chicken and the cock	0	8	0	1	0	0	No problem	3	4	3	3	4	3	3	4	2	2	2	2	2	2
0	50	2	0	0	0	0	0	0	0	1	1	0	0	0	0	0	0	0	0	0	0	0	0	0	0	0	0	dog damage to the family	0	8	0	1	0	0	No problem	4	5	3	4	4	3	3	4	3	3	3	3	3	3
0	55	2	1	0	0	0	0	0	0	0	0	0	0	0	0	0	0	0	0	0	0	0	0	0	0	0	0	mongoose damage to agricultural products	0	8	1	0	wire fenece	0	No problem	5	5	4	4	4	4	4	5	2	2	2	2	4	2
0	42	3	1	0	0	1	0	0	0	0	0	30	10	0	0	0	0	0	0	0	0	0	0	0	0	0	0	no one	0	8	0	1	0	0	No problem	3	5	5	3	3	5	5	4	1	1	1	1	1	1
0	59	1	1	0	0	0	0	0	0	1	1	0	0	0	0	0	0	0	0	0	0	0	0	0	0	0	0	jackal stealing the chicken and the cock	0	8	1	0	cement block	0	No problem	2	5	3	3	3	3	3	3	5	5	5	1	5	1
0	32	3	0	0	0	0	0	0	0	1	0	0	0	0	0	0	0	0	0	0	0	0	0	0	0	0	0	no one	0	8	0	1	0	0	No problem	4	4	4	3	3	4	4	3	1	1	1	1	1	1
0	39	2	0	0	0	1	0	0	0	0	0	50	30	1	0	0	0	2	0	0	0	0	0	0	1	0	0	hyena attack on livestock	1	4,5	1	0	wire fenece	0	We didn't report	5	5	4	5	3	4	4	4	1	1	1	1	1	1
0	37	3	1	0	0	0	0	1	0	0	0	0	0	0	0	0	0	0	0	0	0	0	0	0	0	0	0	no one	0	8	0	1	0	0	No problem	3	4	3	3	3	3	3	3	1	1	1	1	1	1
0	47	3	1	0	1	0	1	0	0	0	0	0	0	0	0	0	0	0	0	0	0	0	0	0	0	0	0	no one	0	8	0	1	0	0	No problem	3	3	4	3	3	3	3	3	3	3	3	1	3	3
0	62	1	0	0	0	0	0	0	0	1	0	0	0	0	0	0	0	0	0	0	0	0	0	0	0	0	0	no one	0	8	0	1	0	0	No problem	4	5	3	4	4	3	3	4	4	4	5	3	5	3
1	58	1	0	0	0	0	0	0	1	0	0	0	0	0	0	0	0	0	0	0	0	0	0	0	0	0	0	dog stealing the chicken and the cock	0	8	1	0	cement block	0	No problem	3	3	3	3	3	3	3	3	5	5	5	2	3	5
0	56	2	0	0	0	1	0	0	0	0	0	60	30	0	4	0	0	0	0	0	0	0	0	0	1	0	0	hyena attack on livestock	1	4	0	1	0	0	No problem	4	4	4	4	4	4	4	4	3	3	3	2	3	3
0	67	1	0	0	0	1	0	0	0	1	0	40	40	4	4	0	0	0	0	0	0	0	0	0	0	0	0	jackal stealing the chicken and the cock	0	8	1	0	wire fenece	0	No problem	3	5	3	3	3	3	3	3	3	3	3	3	3	3
0	50	2	0	0	0	0	1	0	0	0	0	0	0	0	0	0	0	0	0	0	0	0	0	0	0	0	0	no one	0	8	0	1	0	0	No problem	4	4	3	3	3	3	3	4	3	3	3	3	3	3
0	38	3	0	0	0	0	0	0	0	1	0	0	0	0	0	0	0	0	0	0	0	0	0	0	0	0	0	no one	0	8	0	1	0	0	No problem	4	4	4	4	4	4	4	5	1	1	1	3	3	3
0	54	2	1	1	0	0	0	0	0	0	0	0	0	0	0	0	0	0	0	0	0	0	0	0	0	0	0	birds and mongoose damage to agricultural products and crop products	0	8	1	0	cement block	0	No problem	4	4	4	4	4	4	4	4	1	1	1	1	1	1
0	52	2	0	0	0	1	0	0	0	0	0	40	50	0	0	0	0	0	0	0	0	0	0	0	0	0	0	fox stealing the chicken and the cock	0	8	1	0	wire fenece	0	No problem	3	5	3	3	3	3	3	3	3	3	3	3	3	3
0	44	2	0	0	0	0	0	1	0	0	0	0	0	0	0	0	0	0	0	0	0	0	0	0	0	0	0	no one	0	8	0	1	0	0	No problem	4	4	4	4	4	4	4	3	2	2	2	1	2	2
0	71	1	0	0	0	0	0	0	0	1	0	0	0	0	0	0	0	0	0	0	0	0	0	0	0	0	0	dog attack yourself	0	8	0	1	0	0	No problem	4	5	3	4	4	3	3	5	5	5	5	3	5	5
0	27	3	0	0	0	1	0	0	0	0	0	30	10	0	0	0	0	0	0	0	0	0	0	0	1	0	0	hyena attack on livestock	1	1,5,6	1	0	wire fenece	0	We didn't report	5	5	5	5	5	5	5	4	1	1	1	1	1	1
1	66	1	0	0	0	0	0	0	0	0	0	0	0	0	0	0	0	0	0	0	0	0	0	0	0	0	0	no one	0	8	0	1	0	0	No problem	3	3	3	3	3	3	3	3	3	3	3	3	4	3
0	65	1	0	0	0	1	0	0	0	0	0	35	20	0	0	0	0	3	2	0	0	0	0	1	0	0	0	hyena attack on livestock	1	1,5	1	0	cement block	0	We didn't report	5	4	3	3	2	3	4	4	4	4	1	4	5	5
0	58	1	1	0	0	1	0	0	0	0	0	40	20	2	0	0	0	0	0	0	0	0	0	0	0	1	0	hyena attack on livestock	1	1,5	1	0	wire fenece	0	We didn't report	4	5	4	4	4	4	4	3	2	2	2	1	4	2
0	43	2	1	0	0	0	0	0	0	0	0	0	0	0	0	0	0	0	0	0	0	0	0	0	0	0	0	boar damage to agricultural products	0	8	0	1	0	0	No problem	4	5	3	3	4	4	4	3	3	3	3	3	3	3
0	56	2	1	0	0	1	0	0	0	1	0	30	20	0	0	0	0	0	0	0	0	0	0	0	0	0	0	jackal attack on livestock and poultry	0	8	1	0	wire fenece	0	No problem	3	4	3	4	4	3	3	3	4	4	4	3	4	3
0	48	2	1	0	0	0	0	0	0	0	0	0	0	0	0	0	0	0	0	0	0	0	0	0	0	0	0	porcupine damage to agricultural products	0	8	0	1	0	0	No problem	3	4	3	3	3	3	3	4	1	1	1	1	1	1
0	40	2	0	0	0	1	0	0	0	0	0	20	20	1	0	0	0	2	0	0	0	0	0	1	0	0	0	no one	0	8	0	1	0	0	No problem	4	4	3	3	3	3	3	3	2	2	2	2	2	2
0	37	3	1		0	0	0	0	0	0	0	0	0	0	0	0	0	0	0	0	0	0	0	0	0	0	0	porcupine and mongoose damage to agricultural products and crop products	0	8	1	0	wire fenece	0	No problem	5	5	5	4	5	4	4	4	1	1	1	1	1	1
0	57	2	0	0	0	1	0	0	0	0	0	40	30	0	0	0	0	2	0	0	0	0	0	0	1	0	0	hyena attack on livestock	1	1,5,6	1	0	wire fenece	0	We didn't report	5	5	5	5	5	5	5	3	3	3	3	2	3	3
1	49	2	0	0	0	0	0	0	1	0	0	0	0	0	0	0	0	0	0	0	0	0	0	0	0	0	0	no one	0	8	0	1	0	0	No problem	3	4	3	3	3	3	3	3	3	3	3	1	4	3
1	54	1	0	0	0	0	0	0	1	1	1	0	0	0	0	0	0	0	0	0	0	0	0	0	0	0	0	fox and dog stealing the chicken and the cock	0	8	0	1	0	0	No problem	4	5	4	4	4	4	4	3	1	4	4	2	2	5
0	66	1	1	0	0	0	0	0	0	0	1	0	0	0	0	0	0	0	0	0	0	0	0	0	0	0	0	boar damage to agricultural products	0	8	0	1	0	0	No problem	4	5	3	3	3	3	3	4	2	2	4	2	4	2
0	55	2	0	0	0	1	0	0	0	0	0	30	30	0	0	0	0	0	0	0	0	0	0	1	0	0	0	hyena attack on livestock	1	1	1	0	wire fenece	0	We didn't report	5	5	5	5	4	5	4	4	1	1	1	1	1	1
0	47	2	0	0	0	0	0	0	0	1	1	0	0	0	0	0	0	0	0	0	0	0	0	0	0	0	0	no one	0	8	0	1	0	0	No problem	4	4	3	3	3	3	3	4	1	1	1	1	1	1
0	44	2	1	0	0	0	0	0	0	0	1	0	0	0	0	0	0	0	0	0	0	0	0	0	0	0	0	porcupine damage to agricultural products	0	8	0	1	0	0	No problem	4	4	4	3	4	3	3	3	3	3	3	3	3	3
0	49	2	0	0	0	1	0	0	0	0	1	30	30	5	0	0	0	0	0	0	0	0	0	0	0	0	0	wolf attack on livestock	0	8	1	0	cement block	0	No problem	5	5	4	4	4	4	4	4	2	2	2	1	2	2
0	67	2	1	0	0	0	0	0	0	1	1	0	0	0	0	0	0	0	0	0	0	0	0	0	0	0	0	no one	0	8	0	1	0	0	No problem	5	5	4	4	4	4	4	4	4	4	4	1	5	3
0	60	1	0	0	0	0	0	0	0	1	1	0	0	0	0	0	0	0	0	0	0	0	0	0	0	0	0	dog damage to the family	0	8	0	1	0	0	No problem	4	4	4	4	4	4	4	4	3	3	4	2	5	2
0	57	1	1	0	0	0	0	0	0	0	0	0	0	0	0	0	0	0	0	0	0	0	0	0	0	0	0	no one	0	8	0	1	0	0	No problem	5	5	4	4	4	4	4	4	4	5	5	1	4	3
1	50	1	0	0	0	0	0	0	1	1	0	0	0	0	0	0	0	0	0	0	0	0	0	0	0	0	0	no one	0	8	0	1	0	0	No problem	3	4	3	3	3	3	3	3	5	5	5	3	4	3
0	58	1	0	1	0	0	0	0	0	0	1	0	0	0	0	0	0	0	0	0	0	0	0	0	0	0	0	birds damage to agricultural products and crop products	0	8	0	1	0	0	No problem	2	4	4	4	2	2	3	2	1	1	1	1	1	1
0	28	3	0	0	0	1	0	0	0	0	0	50	30	0	0	0	0	2	0	0	0	0	0	0	1	0	0	hyena and wolf attack on livestock	1	1,5	1	0	cement block	0	No problem	5	5	4	5	5	3	3	5	1	1	1	1	1	1
0	34	3	1	0	0	0	0	0	0	1	0	0	0	0	0	0	0	0	0	0	0	0	0	0	0	0	0	porcupine damage to agricultural products	0	8	0	1	0	0	No problem	3	4	4	3	4	4	4	4	1	1	1	1	1	1
0	52	2	1	0	0	0	1	0	0	0	0	0	0	0	0	0	0	0	0	0	0	0	0	0	0	0	0	no one	0	8	0	1	0	0	No problem	4	4	3	3	4	3	3	4	3	3	3	3	4	3
0	44	2	0	0	0	1	0	0	0	0	0	20	20	0	0	0	0	0	0	0	0	0	0	0	0	0	0	wolf attack on livestock	0	8	0	1	0	0	No problem	4	5	4	4	4	4	4	5	2	2	2	1	2	2
0	49	2	1	0	0	0	0	0	0	0	0	0	0	0	0	0	0	0	0	0	0	0	0	0	0	0	0	boar damage to agricultural products	0	8	0	1	0	0	No problem	4	5	3	3	3	3	3	3	3	3	3	3	3	3
0	37	2	0	0	0	0	0	0	0	1	0	0	0	0	0	0	0	0	0	0	0	0	0	0	0	0	0	hyena attack yourself	1	7	0	1	0	0	No problem	5	5	2	5	5	2	3	4	1	1	1	1	1	1
0	40	3	0	0	0	0	0	0	0	1	0	0	0	0	0	0	0	0	0	0	0	0	0	0	0	0	0	no one	1	8	0	1	0	0	No problem	4	4	4	4	4	4	4	4	3	3	3	1	3	3
0	65	1	0	0	0	0	0	0	0	1	1	0	0	0	0	0	0	0	0	0	0	0	0	0	0	0	0	no one	0	8	0	1	0	0	No problem	4	4	4	3	4	4	4	4	3	5	3	2	3	3
0	61	1	1	0	0	0	0	0	0	0	1	0	0	0	0	0	0	0	0	0	0	0	0	0	0	0	0	boar damage to agricultural products	0	8	0	1	0	0	No problem	5	5	5	3	3	5	5	4	3	5	5	3	3	3
0	43	2	0	0	0	1	0	0	0	0	0	30	20	5	0	0	0	0	0	0	0	0	0	1	0	0	0	hyena attack on livestock	1	1,5	1	0	cement block	0	We didn't report	5	5	3	4	5	3	3	3	1	1	1	1	1	1
0	59	1	1	0	0	1	0	0	0	0	1	30	20	5	0	0	0	0	0	0	0	0	0	0	1	0	0	hyena and jackal attack on livestock	1	1,5	0	1	0	0	We didn't report	5	5	5	5	4	3	3	4	5	5	5	1	5	2
0	70	1	1	0	0	1	0	0	0	0	0	20	10	0	0	0	0	0	0	0	0	0	0	0	1	0	0	hyena and leopard attack on livestock	1	5	0	1	0	0	We didn't report	5	5	5	5	5	5	5	3	3	3	5	3	3	3
0	55	1	1	0	0	0	0	0	0	0	0	0	0	0	0	0	0	0	0	0	0	0	0	0	0	0	0	no one	0	8	0	1	0	0	No problem	4	4	3	3	3	3	3	4	3	3	3	3	4	3
0	77	1	0	0	0	1	0	0	0	0	0	20	5	0	0	0	0	0	0	0	0	0	0	0	1	0	0	hyena attack on livestock	1	1,5	1	0	wire fenece	0	We didn't report	5	5	4	4	4	4	4	3	3	4	4	2	3	3
0	80	1	1	0	0	0	0	0	0	0	0	0	0	0	0	0	0	0	0	0	0	0	0	0	0	0	0	porcupine damage to agricultural products	0	0	0	1	0	0	No problem	5	5	4	3	3	4	4	4	5	5	4	1	4	1
0	72	1	1	0	0	0	0	0	0	0	0	0	0	0	0	0	0	0	0	0	0	0	0	0	0	0	0	boar damage to agricultural products	0	8	1	0	wire fenece	0	No problem	5	5	3	3	3	3	3	4	3	3	3	3	3	3
1	66	1	0	0	0	0	0	0	1	0	0	0	0	0	0	0	0	0	0	0	0	0	0	0	0	0	0	hyena stealing the chicken and the cock	1	1	1	0	wire fenece	0	No problem	3	5	3	3	3	3	3	3	3	3	5	3	4	2
0	54	2	1	0	0	0	0	0	0	1	0	0	0	0	0	0	0	0	0	0	0	0	0	0	0	0	0	no one	0	8	0	1	0	0	No problem	5	5	4	4	4	4	4	3	2	2	2	2	2	2
0	64	1	0	0	0	1	0	0	0	0	0	15	15	0	0	0	0	0	1	0	0	0	0	1	0	0	0	hyena and wolf attack on livestock	1	1,5,6	1	0	cement block	0	We didn't report	3	4	3	3	3	3	3	3	3	3	3	3	3	3
1	56	1	0	0	0	0	0	0	1	0	1	0	0	0	0	0	0	0	0	0	0	0	0	0	0	0	0	fox stealing the chicken and the cock	0	8	1	0	wire fenece	0	No problem	4	4	4	4	4	4	4	3	5	5	5	3	5	3
[truncated: 9 more columns]
